# Supplementary material for: Immunity Traits in Pigs: Substantial Genetic Variation and Limited Covariation
Source: PLoS One. 2011 Jul 29;6(7):e22717. doi: 10.1371/journal.pone.0022717 (PMC3146468; doi:10.1371/journal.pone.0022717)
Supplement: Table S1 — Additional details on the measurements of the ITs. (XLS) [file pone.0022717.s002.xls]

## Sheet: Feuil1
Type of traits	Trait symbol	Trait name	Measurement	Unit	N&	Min-Max
Global immunity	WBC *	White blood cells number	direct	103/µl	440	6.2 - 52.6
	LYM *	Lymphocytes number	direct	103/µl	440	3.7 - 31.6
Cell-mediated adaptive immunity	IL4-CONA	IL4 production after blood stimulation with Concanavalin-A	in vitro test	pg/ml	434	2.9 - 1116.9
	IL4-PMAIONO *	IL4 production after blood stimulation with PMA-Ionomycin	in vitro test	pg/ml	438	29.1 - 10001
	IL4-LPS	IL4 production after blood stimulation with LPS	in vitro test	pg/ml	438	2.9 - 707.9
	IL10-CONA	IL10 production after blood stimulation with Concanavalin-A	in vitro test	pg/ml	438	5.9 - 5558
	IL10-PMAIONO *	IL10 production after blood stimulation with PMA-Ionomycin	in vitro test	pg/ml	438	5.9 - 5278.5
	IL10-LPS	IL10 production after blood stimulation with LPS	in vitro test	pg/ml	438	5.9 - 5557.9
	IFNG-CONA	IFNg production after blood stimulation with Concanavalin-A	in vitro test	pg/ml	437	5.9 - 3363.7
	IFNG-PMAIONO *	IFNg production after blood stimulation with PMA-Ionomycin	in vitro test	pg/ml	437	295.5 - 409400
	IFNG-LPS	IFNg production after blood stimulation with LPS	in vitro test	pg/ml	438	5.9 - 4977.2
	IL2-CONA	IL2 production after blood stimulation with Concanavalin-A	in vitro test	pg/ml	436	72 - 62034
	IL2-PMAIONO *	IL2 production after blood stimulation with PMA-Ionomycin	in vitro test	pg/ml	438	72 - 46517
	IL2-LPS	IL2 production after blood stimulation with LPS	in vitro test	pg/ml	438	72 - 34893
	CD4- CD8+ *	CD4- CD8+ cell percentage	direct	%	383	0.9 - 40.8
	CD4+ CD8+ *	CD4+ CD8+ cell percentage	direct	%	383	0 - 19.5
	CD4+ CD8- *	CD4+ CD8- cell percentage	direct	%	431	0 - 18.3
	PROLIF-CONA	Leucocyte proliferation after stimulation with Concanavalin -A	in vitro test	Arb. Unit£	392	0.7 - 278.5
	PROLIF-PMA *	Leucocyte proliferation after stimulation with PMA	in vitro test	Arb. unit£	392	0 - 405.7
	PROLIF-LPS	Leucocyte proliferation after stimulation with LPS	in vitro test	Arb. unit£	392	0 - 3.6
Humoral-mediated adaptive immunity	IgM+ *	IgM+ cell percentage	direct	%	384	1.1 - 68.4
	IgG-Mh *	Level of specific IgG directed against M. hyopneumoniae	direct	Arb. unit£	441	0 - 16.1
	IgA *	Level of total IgA	direct	mg/ml	441	8.5 - 179.5
	IgG *	Level of total IgG	direct	mg/ml	436	11 - 209.3
	IgM *	Level of total IgM	direct	mg/ml	441	10.2 - 836.5
Innate immunity	MON *	Monocyte number	direct	103/µl	440	0.3 - 4.5
	NEU *	Neutrophil number	direct	103/µl	440	0.9 - 17.7
	EOS *	Eosinophil number	direct	103/µl	440	0 - 0.9
	IL1B *	IL1B production after blood stimulation with LPS-PMA-Ionomycin	direct	pg/ml	442	114.8 - 40183.5
	IL8 *	IL8 production after blood stimulation with LPS-PMA-Ionomycin	direct	pg/ml	442	0 - 86430
	TNF *	TNFa production after blood stimulation with LPS-PMA-Ionomycin	direct	pg/ml	442	0 - 8200
	IL6 *	IL6 production after blood stimulation with LPS-PMA-Ionomycin	direct	pg/ml	439	0 - 4166.7
	IFNA *	IFNa production after PBMC stimulation with PK15 cells infected with PrV	direct	Arb. unit£	404	0 - 5210
	IL12 *	IL12 production after blood stimulation with LPS-PMA-Ionomycin	direct	pg/ml	442	1.8 - 8008
	CD16- CD2+	CD16- CD2+ cell percentage	direct	%	432	0.1 - 45.3
	CD16+ CD2+ *	CD16+ CD2+ cell percentage	direct	%	432	0 - 32
	CD16+ CD2-	CD16+ CD2- cell percentage	direct	%	432	0.1 - 64.7
	MHCII- CD172A+	MHCII- CD172a+ cell percentage	direct	%	384	1.8 - 59.1
	MHCII+ CD172A+ *	MHCII+ CD172a+ cell percentage	direct	%	384	0.9 - 17.6
	MHCII+ CD172A-	MHCII+ CD172a- cell percentage	direct	%	432	0 - 54
	CD16- CD172A+	CD16- CD172a+ cell percentage	direct	%	384	0 - 7.7
	CD16+ CD172A+ *	CD16+ CD172a+ cell percentage	direct	%	384	2.7 - 64.4
	CD16+ CD172A-	CD16+ CD172a- cell percentage	direct	%	432	0 - 59.1
	CD16- MHCII+	CD16- MHCII+ cell percentage	direct	%	432	0 - 46.2
	CD16+ MHCII+ *	CD16+ MHCII+ cell percentage	direct	%	431	0 - 31.8
	CD16+ MHCII-	CD16+ MHCII- cell percentage	direct	%	432	0 - 59.1
	TCRgd+ *	TCRgd+ cell percentage	direct	%	431	0.1 - 42.5
	PHAG *	Phagocytosis	in vitro	%	414	11.1 - 70.9
	HAPT *	Haptoglobin level	direct	mg/ml	440	0 - 31.7
	CRPT *	C-Reactive Protein level	direct	mg/ml	440	0.1 - 1650
Other haematological traits	RBC	Red blood cells	direct	106/µl	440	3.2 - 7.6
	HT	Hematocrit	direct	%	440	2.6 - 41.9
	RDW	Red blood cell distribution width	direct	%	440	11.9 - 19.3
	PLT	Platelet number	direct	103/µl	440	9.7 - 3671
& N = number of progeny measured for each IT
£ Arb. unit : Arbitrary unit
* traits taken into account in PCA and for which genetic correlations have been estimated
