# Supplementary material for: Immunity Traits in Pigs: Substantial Genetic Variation and Limited Covariation
Source: PLoS One. 2011 Jul 29;6(7):e22717. doi: 10.1371/journal.pone.0022717 (PMC3146468; doi:10.1371/journal.pone.0022717)
Supplement: Table S2 — Phenotypic and genetic correlations between 32 ITs. (XLS) [file pone.0022717.s003.xls]

## Sheet: Feuil1
rg\rp	WBC	LYM	MON	NEU	EOS	IL1B	IL8	IL12	TNF	IL6	PHAG	CD16+ CD2+	MHCII+ CD172A+	CD16+ CD172A+	CD16+ MHCII+	TCRgd+	CD4- CD8+	CD4+ CD8+	CD4+ CD8-	IgM+	IgA	IgG	IgM	IL4_PMAIONO	IL10_PMAIONO	IFNG_PMAIONO	IL2_PMAIONO	PROLIF_PMA	HAPT	CRP	IFNA	IgG_Mh
WBC	1	0.8092	0.6827	0.6905	0.3852	0.1718	0.0927	-0.1237	0.0816	-0.0912	-0.0070	0.4401	0.2074	0.2111	0.3622	-0.2271	0.4645	0.0377	-0.1110	0.1158	0.1309	0.1271	0.1065	-0.0607	0.2586	0.0397	0.0551	0.0508	0.0970	0.0357	0.0060	0.0399
LYM	0.8284	1	0.5587	0.5069	0.3317	0.1486	0.0596	-0.1064	0.0785	-0.1054	-0.1106	0.4623	0.1505	0.1693	0.3508	-0.2147	0.4817	0.0974	-0.0763	0.0884	0.1280	0.0993	0.0912	-0.0564	0.2323	0.0397	0.0478	0.0329	0.0568	0.0009	-0.0310	0.0245
MON	0.7143	0.6088	1	0.6432	0.3123	0.2006	0.1668	-0.0936	0.0892	-0.0629	0.1992	0.2701	0.2548	0.2411	0.2671	-0.1585	0.2703	-0.0577	-0.1425	0.1082	0.0687	0.0830	0.0961	-0.0363	0.2374	0.0391	0.0532	0.0707	0.1056	0.0928	0.0333	0.0476
NEU	0.7157	0.5791	0.7006	1	0.3228	0.1837	0.1578	-0.1026	0.0854	-0.0235	0.2388	0.2528	0.2459	0.2373	0.2451	-0.1602	0.2539	-0.0464	-0.1115	0.1361	0.0806	0.0874	0.0887	-0.0511	0.2415	0.0605	0.0525	0.0732	0.1193	0.0895	0.0351	0.0512
EOS	0.5461	0.4863	0.5009	0.5198	1	-0.0138	-0.0165	-0.1293	-0.0218	-0.0475	-0.0207	0.2506	0.1432	0.0683	0.1962	-0.1150	0.2450	-0.0621	-0.0631	0.0367	0.1047	0.0518	0.1141	-0.0861	0.2103	0.0695	-0.0315	0.0319	0.0298	-0.0267	0.0288	0.0260
IL1B	-0.2289	-0.2669	-0.0608	-0.1053	-0.0751	1	0.3408	0.1803	0.1972	0.0678	0.1699	-0.0932	0.0324	0.0647	-0.0114	0.0303	-0.0797	-0.0171	-0.0923	-0.0285	-0.0466	-0.0631	-0.0717	0.0317	-0.0283	-0.0589	0.0542	0.0324	-0.0329	0.0786	0.0055	-0.0576
IL8	-0.1443	-0.2159	0.0302	0.0906	-0.0368	0.0147	1	0.1001	0.1763	0.1177	0.2777	-0.0649	0.1469	0.1348	-0.0617	0.0561	-0.1006	-0.0122	0.0406	-0.0027	-0.1591	-0.0165	-0.0530	-0.0039	-0.0163	-0.0576	0.0087	0.0435	0.0856	0.1546	0.1103	-0.0309
IL12	-0.2902	-0.2185	-0.3372	-0.3656	-0.2138	0.0019	-0.0371	1	0.0862	-0.0668	0.0150	-0.0681	0.0170	-0.0064	0.0656	0.1139	-0.0521	0.0475	0.0387	-0.2620	-0.1005	-0.0662	-0.1434	0.0993	-0.2309	-0.0805	0.0056	-0.0667	-0.1084	0.0464	0.0825	-0.0488
TNF	-0.5354	-0.5021	-0.4049	-0.2876	-0.2799	-0.1601	0.5589	0.2106	1	0.0166	0.0853	-0.0431	0.0009	0.0141	0.0156	0.0148	-0.0508	0.0374	0.0132	0.0138	0.0119	0.0374	-0.0038	0.0503	-0.0237	0.0119	0.0414	0.0540	0.0501	0.0881	0.0266	0.0121
IL6	-0.1872	-0.2097	-0.1557	-0.0550	-0.0842	-0.2166	0.1705	-0.3667	0.3244	1	0.1153	-0.1406	-0.0580	0.0005	-0.3160	-0.1860	-0.1493	0.0340	-0.0117	0.1130	0.0227	0.0101	-0.0662	-0.1221	0.0064	0.0401	-0.0819	-0.1049	-0.0030	-0.0733	0.0268	-0.0291
PHAG	-0.1651	-0.2513	0.0616	0.1241	-0.0303	0.2289	0.4883	-0.2137	0.4374	0.3461	1	-0.2613	0.1663	0.1518	-0.1336	0.0440	-0.3070	-0.1972	-0.0146	0.1279	-0.1176	0.0287	0.0041	-0.0058	0.0262	0.0536	0.0104	0.0962	0.1115	0.1926	0.1072	0.0544
CD16+ CD2+	0.6007	0.5995	0.4743	0.4581	0.3243	-0.3373	-0.1340	-0.0178	-0.1618	-0.3191	-0.2243	1	0.2857	0.2254	0.4443	-0.1407	0.6352	0.2634	0.1569	0.0023	0.0543	0.0689	0.0417	-0.0205	0.1501	0.0608	0.0126	-0.0828	-0.0508	-0.0988	0.0803	0.0061
MHCII+ CD172A+	0.2630	0.1722	0.3563	0.3710	0.1905	0.1636	0.3070	-0.0439	0.1709	-0.2254	0.2873	0.2985	1	0.3486	0.1637	0.0478	0.2007	0.0106	0.0282	-0.0923	-0.1184	0.0075	-0.0207	-0.0410	0.0909	-0.0288	-0.0247	-0.1061	-0.0466	-0.0213	0.1256	0.0213
CD16+ CD172A+	0.1914	0.1548	0.2386	0.2441	0.0972	0.0403	0.1757	-0.1461	0.3192	-0.0773	0.1442	0.2407	0.2907	1	0.0197	-0.1034	0.1802	0.0715	0.0457	-0.0626	-0.1160	0.0786	-0.1277	-0.0379	0.0477	-0.0421	0.0269	-0.1517	-0.0189	0.0208	0.1848	0.0238
CD16+ MHCII+	0.4406	0.4509	0.3557	0.3303	0.2432	-0.1751	-0.1562	0.1040	-0.2071	-0.5100	-0.2165	0.5710	0.2709	0.1323	1	0.0961	0.3190	0.0714	0.0093	-0.0109	0.1096	0.0017	0.0957	0.0426	0.0412	0.0327	0.0431	0.1207	0.0401	0.0738	0.0191	0.0423
TCRgd+	-0.2483	-0.2412	-0.1418	-0.1707	-0.1459	0.3780	0.2011	0.3213	0.1871	-0.3387	0.1377	-0.1881	0.1894	0.0184	0.1073	1	-0.1202	-0.0333	0.1011	-0.0583	-0.1132	-0.1402	0.0390	0.0902	-0.1365	-0.1231	-0.0805	0.0099	0.0121	0.0911	-0.0391	0.0019
CD4- CD8+	0.6190	0.6092	0.4563	0.4389	0.3196	-0.3360	-0.2222	-0.0058	-0.3442	-0.3481	-0.2803	0.6591	0.2029	0.1828	0.4849	-0.1679	1	0.1545	0.0901	-0.0534	0.0495	0.0444	-0.0086	-0.0504	0.1105	-0.0203	-0.0301	-0.1068	-0.0503	-0.1218	0.0589	-0.0183
CD4+ CD8+	-0.0510	0.0344	-0.1449	-0.1404	-0.0863	-0.3533	-0.1239	0.1868	0.2616	-0.0228	-0.2023	0.2604	0.0441	0.1064	0.1584	-0.1346	0.0624	1	0.3452	0.0842	0.0224	0.0318	-0.0939	0.0562	-0.0825	0.0911	0.1240	-0.0372	-0.0697	-0.0861	-0.0067	-0.0015
CD4+ CD8-	-0.1087	-0.0946	-0.1131	-0.0871	-0.0931	-0.3000	0.2227	0.2523	0.5944	0.0372	0.1153	0.1872	0.1580	0.2032	0.0654	-0.0184	-0.0037	0.4079	1	0.0711	-0.0795	0.0885	-0.0103	0.0872	-0.0652	0.0903	0.0976	0.0099	0.0636	0.0993	0.1629	0.0897
IgM+	0.1122	0.0705	0.0914	0.1395	0.0598	-0.2964	0.0012	-0.3955	0.1772	0.4636	0.1505	0.0442	0.0701	0.1338	-0.1362	-0.2413	-0.0095	0.1264	-0.0234	1	0.2108	0.2187	0.1552	0.0129	0.1615	0.1997	0.0681	0.1408	0.1256	0.0148	-0.0574	0.0629
IgA	0.2555	0.2475	0.1592	0.1642	0.1479	-0.2711	-0.3487	-0.1741	-0.3032	0.0829	-0.1838	0.1456	-0.0141	0.0529	0.0371	-0.2418	0.1653	0.0854	-0.1529	0.2991	1	0.1816	0.2398	-0.0031	0.1422	0.2656	-0.0022	0.0566	-0.0573	-0.1254	-0.0465	0.1133
IgG	0.1230	0.1170	0.0483	0.0799	0.0652	-0.3927	-0.0550	-0.0974	0.0748	0.1606	-0.0192	0.1417	0.0841	0.2100	-0.0541	-0.1916	0.1106	0.0739	0.1135	0.2355	0.1662	1	0.1477	0.0608	0.0792	0.1448	0.0770	0.0292	0.1509	0.0953	0.1614	0.1762
IgM	0.2808	0.2696	0.2874	0.2559	0.1897	0.1820	0.0349	-0.1595	-0.2037	0.0110	0.0576	0.1314	0.1781	0.1138	-0.0042	-0.0936	0.0931	-0.0670	-0.0763	0.1354	0.1348	0.0553	1	0.0077	0.1765	0.1149	0.0129	0.1710	0.1532	0.0731	0.0262	0.1411
IL4_PMAIONO	-0.1768	-0.1531	-0.1557	-0.1683	-0.1123	0.1351	0.0003	0.2810	0.0720	-0.0963	-0.0580	0.0171	0.0516	0.0654	-0.0211	0.0442	0.0002	0.0715	0.1032	-0.1755	-0.0790	-0.0154	-0.1300	1	-0.0883	0.1671	0.1497	-0.0807	-0.0425	0.0409	0.1431	0.1004
IL10_PMAIONO	0.3695	0.3415	0.3847	0.3834	0.2564	0.0715	0.0666	-0.3867	-0.2101	0.1293	0.0609	0.2102	0.1586	0.1252	0.0093	-0.1912	0.1323	-0.0603	-0.1044	0.2452	0.0920	0.0414	0.1294	-0.1324	1	0.2164	0.0459	0.1339	0.0853	-0.0661	0.0437	0.0612
IFNG_PMAIONO	0.1428	0.1300	0.1376	0.1802	0.0936	-0.2541	-0.0696	-0.1477	0.0586	0.2244	0.0662	0.1671	0.0761	0.1165	-0.0272	-0.2148	0.0708	0.1917	0.1193	0.2515	0.2717	0.1137	0.0445	0.1948	0.2195	1	0.0866	-0.0086	-0.1586	-0.1250	0.1247	0.1388
IL2_PMAIONO	-0.0093	0.0111	-0.0266	-0.0606	-0.0419	0.1267	0.0003	-0.0249	0.0753	-0.0459	-0.1199	0.1115	0.0493	0.0923	0.0011	-0.1286	0.0555	0.2139	0.1586	-0.0464	-0.0182	0.0480	-0.0072	0.1082	0.0530	0.0863	1	0.0951	0.0289	0.0483	0.1147	-0.0106
PROLIF_PMA	0.1123	0.1025	0.1194	0.1222	0.0562	0.1317	0.1251	-0.1069	0.0482	0.0474	0.0141	0.0969	0.0857	0.0628	0.0226	-0.0834	0.0757	0.1015	-0.0057	0.0744	-0.1802	-0.1861	0.0041	-0.3116	0.0870	-0.2635	0.0830	1	0.2197	0.2134	-0.0278	-0.0100
HAPT	0.0880	0.0655	0.0893	0.0850	0.0444	-0.1832	0.2814	-0.1203	0.2001	0.0390	0.0880	0.0302	0.0972	0.1641	-0.0557	-0.0779	0.0718	-0.0809	0.1364	0.0549	-0.2139	0.1318	0.0709	-0.2268	0.1007	-0.3033	-0.0666	0.2326	1	0.3582	0.0312	0.0648
CRP	-0.0738	-0.1015	-0.0150	-0.0064	-0.0476	-0.0246	0.3730	0.1262	0.3620	-0.0889	0.2231	-0.0268	0.1540	0.2522	-0.0586	0.1426	0.0067	-0.1080	0.2844	-0.2479	-0.4119	0.0531	0.0347	-0.0987	-0.0525	-0.3578	-0.0365	0.1806	0.4870	1	0.1020	0.0874
IFNA	0.0817	0.0519	0.1130	0.1100	0.0371	-0.1296	0.2090	0.0305	0.2638	-0.0292	0.1606	0.1559	0.1925	0.3111	-0.0030	-0.0694	0.1159	0.0219	0.2624	-0.0115	-0.1553	0.2245	-0.0081	0.2514	0.0345	0.1154	0.2158	-0.1367	0.0925	0.2327	1	0.1317
IgG_Mh	0.0855	0.0553	0.1004	0.1166	0.0414	0.0912	-0.0124	0.0283	0.1089	0.0138	0.1419	0.1069	0.1387	0.2222	-0.0213	-0.0787	0.0783	0.0255	0.2056	0.0354	0.1664	0.2124	0.0915	0.0392	0.0357	0.2042	-0.0771	-0.1654	-0.0609	0.1738	0.2395	1
